# Supplementary material for: Multiple Molecular Pathways Are Influenced by Progranulin in a Neuronal Cell Model–A Parallel Omics Approach
Source: Front Neurosci. 2022 Jan 6;15:775391. doi: 10.3389/fnins.2021.775391 (PMC8791029; doi:10.3389/fnins.2021.775391)
Supplement: Supplementary file 3 [file Table_3.XLSX]

## Sheet: Sheet1
Protein	log2 fold change	adj.pvalue
CERS2	11.3252	0.394562
SC6A9	8.43394	0.517508
GNPTA	8.31429	0.00263882
GFOD1	6.43007	0.0990601
CERS6	5.51857	0.35454
PLTP	5.04108	NA
PRUN2	5.03944	0.0254155
PLBL2	4.74567	0.00162485
IL6RB	4.39219	0.445069		GP130 IL6 coreceptor
GLT13	4.39188	0.391472
EMC10	4.34046	0.268236
CNPY3	4.28894	0.00611583
ZN410	4.12284	0.403028		tetraspanin 4
TSN4	3.96392	0.000270184
SSRA	3.82574	6.92e-07
VSI10	3.80208	0.445069		homolog of hemicentin
GDPD5	3.79989	0.00811258
CD1D1	3.64173	0.387784
CXAR	3.40789	0.484199
PIEZ1	3.29631	0.434582
RNF13	3.13446	0.352613
IGSF8	2.84868	0.00263882		Immunoglobulin Superfamily Member 8, interact with tetraspanins
SEM4G	2.84759	0.466685
MUC18	2.54785	0.000270184
ARSG	2.53999	0.389666
TF	2.43394	0.405257
BKRB2	2.33339	0.0816428
CNNM4	2.25773	0.403028
CLUS	2.24862	0.0260947
ECE1	2.24761	0.0355802
VKGC	2.24488	0.00162485
CADH6	2.19505	0.128972
CBPD	2.17903	0.00726333
GWL	2.06466	0.178186
LRIG2	2.05878	0.208994
SCN9A	1.97448	0.394562
PO210	1.92123	3.67e-05
CLPT1	1.91293	0.271108
P3H3	1.90727	0.431151
TFR1	1.90461	0.00115411
RTN4R	1.89545	0.163522
TTYH3	1.86862	0.394562
BACE1	1.86006	0.57468
TSN31	1.85615	0.000112855		tetraspannin
EMC1	1.83895	0.0891045
LIGO1	1.73648	0.332597
EMIL1	1.69515	0.281109
NRAM2	1.63174	0.445069
FKBP9	1.62825	0.000174975
SC6A6	1.62634	0.0014463		Serotonin transporter
PCD16	1.54094	0.0154058
NTRK1	1.53512	0.0891045		NGF receptor
PODXL	1.5158	0.00162485
TM237	1.49637	0.410015		a tetraspannin
IGSF3	1.44899	0.332597
GDE1	1.34453	0.394562
P4HA2	1.30846	0.133087
BMP1	1.30814	0.403028
ADAM9	1.27931	0.440488
CD63	1.27112	0.510474
MGT4B	1.25809	0.343579
RET	1.25404	0.00413965		GDNF receptor
PIGN	1.23352	0.137594
ENOA	1.22584	0.695051
MPRD	1.18572	0.128972		Mannose-6-Phosphate Receptor, Cation Dependent
ATS4	1.12808	0.466685
C1QT6	1.12346	0.445833
PRIO	1.11823	0.000112855
PPBT	1.0662	0.0129367
SV2C	1.0339	0.00936174		Synaptic Vesicle Glycoprotein 2C
SORT	1.00752	0.00480803		Sortilin
TPBGL	1.00747	0.508914
CBPE	0.982155	0.610739
MFA3L	0.981163	8.63e-06
PLD3	0.964787	0.299341
GGT7	0.959346	0.276565
PTK7	0.942875	0.0102904		PTK7 (Protein Tyrosine Kinase 7 (Inactive))
ITA3	0.923069	0.00697342
HSP13	0.920365	0.484199
BST2	0.910502	0.00112346
GABR2	0.880905	0.343579		Gamma-Aminobutyric Acid Type B Receptor Subunit 2
GPM6B	0.847057	5.15e-05
RL37A	0.841284	0.444834
NEO1	0.815889	0.339012
LAMP1	0.797575	0.000270184
AMRP	0.764371	0.213216
K0319	0.756707	0.554491
SAP	0.716323	0.0258531
COIA1	0.691251	0.621162
B4GT3	0.667366	0.513843
ELOV4	0.663163	0.324022
S12A2	0.651739	0.00388398
MOGS	0.638368	0.673379
MBRL	0.632338	0.416501
CX6A1	0.621361	0.149144
NICA	0.617699	0.484654
K1467	0.610774	0.473485

## Sheet: Sheet2
				Sorted by Log2 fold change	Above 0.6	P<0.05
				Protein	log2 fold change	adj.p value		Protein (Uniprot)	Gene symbol	Localization	Full nane
				GNPTA	8.31429	0.00263882		GNPTA	GNPTAB	Golgi	N-acetylglucosamine-1-phosphotransferase subunits alpha/beta
				PRUN2	5.03944	0.0254155		PRUN2	PRUNE2	Cytoplasm	Protein prune homolog 2
				PLBL2	4.74567	0.00162485		PLBL2	PLBD2	Lysosome	Putative phospholipase B-like 2
				CNPY3	4.28894	0.00611583		CNPY3	CNPY3	ER	Protein canopy homolog 3
				TSN4	3.96392	0.000270184		TSN4	TSPAN4	Plasma membrane	Tetraspanin-4
				SSRA	3.82574	6.92e-07		SSRA	SSR1	ER	Translocon-associated protein subunit alpha
				GDPD5	3.79989	0.00811258		GDPD5	GDPD5	ER and PM	Glycerophosphodiester phosphodiesterase domain-containing protein 5
				IGSF8	2.84868	0.00263882		IGSF8	IGSF8	Plasma membrane	Immunoglobulin superfamily member 8
				MUC18	2.54785	0.000270184		MUC18	MCAM	Plasma membrane	Cell surface glycoprotein MUC18
				CLUS	2.24862	0.0260947		CLUS	CLU	Extracellular	Clusterin
				ECE1	2.24761	0.0355802		ECE1	ECE1	Plasma membrane	Endothelin-converting enzyme 1
				VKGC	2.24488	0.00162485		VKGC	GGCX	ER	Vitamin K-dependent gamma-carboxylase
				CBPD	2.17903	0.00726333		CBPD	CPD	Plasma membrane	Carboxypeptidase D
				PO210	1.92123	3.67e-05		PO210	NUP210	ER/nuclear membrane	Nuclear pore membrane glycoprotein 210
				TFR1	1.90461	0.00115411		TFR1	TFRC	Plasma membrane	Transferrin receptor protein 1
				TSN31	1.85615	0.000112855		TSN31	TSPAN31	Plasma membrane	Tetraspanin-31
				FKBP9	1.62825	0.000174975		FKBP9	FKBP9	ER	Peptidyl-prolyl cis-trans isomerase FKBP9
				SC6A6	1.62634	0.0014463		SC6A6	SLC6A6	Plasma membrane	Sodium- and chloride-dependent taurine transporter
				PCD16	1.54094	0.0154058		PCD16	DCHS1	Plasma membrane	Protocadherin-16
				PODXL	1.5158	0.00162485		PODXL	PODXL	Plasma membrane	Podocalyxin
				RET	1.25404	0.00413965		RET	RET	Plasma membrane	Proto-oncogene tyrosine-protein kinase receptor Ret
				PRIO	1.11823	0.000112855		PRIO	PRNP	Plasma membrane	Major prion protein
				PPBT	1.0662	0.0129367		PPBT	ALPL	Plasma membrane	Alkaline phosphatase, tissue-nonspecific isozyme
				SV2C	1.0339	0.00936174		SV2C	SV2C	synaptic vesicle membrane	Synaptic vesicle glycoprotein 2C
				SORT	1.00752	0.00480803		SORT	SORT1	ER to lysosome	Sortilin
				MFA3L	0.981163	8.63e-06		MFA3L	MFAP3L	Plasma membrane	Microfibrillar-associated protein 3-like
				PTK7	0.942875	0.0102904		PTK7	PTK7	Plasma membrane	Inactive tyrosine-protein kinase 7
				ITA3	0.923069	0.00697342		ITA3	ITGA3	Plasma membrane	Integrin alpha-3
				BST2	0.910502	0.00112346		BST2	BST2	PM to Golgi	Bone marrow stromal antigen 2
				GPM6B	0.847057	5.15e-05		GPM6B	GPM6B	Plasma membrane	Neuronal membrane glycoprotein M6-b
				LAMP1	0.797575	0.000270184		LAMP1	LAMP1	Lysosome	Lysosome-associated membrane glycoprotein 1
				SAP	0.716323	0.0258531		SAP	PSAP	Lysosome	Prosaposin
				S12A2	0.651739	0.00388398		S12A2	SLC12A2	Plasma membrane	Solute carrier family 12 member 2
			Supplementary Table 3. Potential PGRN membrane proteins that were captured by LRC (log2 fold binding enrichment > 0.6 equivalent to approximately 1.5 fold change, and p value <0.02).
